# Supplementary material for: Enhancement of Thermochemical Energy Storage by Alkali Metal Chloride Salts-Doped Ca-Based Sorbents: A Combined DFT and Experimental Study
Source: Molecules. 2024 Dec 23;29(24):6058. doi: 10.3390/molecules29246058 (PMC11677413; doi:10.3390/molecules29246058)
Supplement: Supplementary file 1 [file molecules-29-06058-s001.zip]

Archive with 1 entries (1 files):
- molecules-3289062-supplementary.pdf
